# Supplementary material for: Comparing Current and Next-Generation Humanized Mouse Models for Advancing HIV and HIV/Mtb Co-Infection Studies
Source: Viruses. 2022 Aug 30;14(9):1927. doi: 10.3390/v14091927 (PMC9500899; doi:10.3390/v14091927)
Supplement: Supplementary file 1 [file viruses-14-01927-s001.zip]

Archive with 1 entries (1 files):
- viruses-1881934-supplementary.pdf
